# Supplementary material for: Low-dose IL-2 enhances the generation of IL-10-producing immunoregulatory B cells
Source: Nat Commun. 2023 Apr 12;14:2071. doi: 10.1038/s41467-023-37424-w (PMC10097719; doi:10.1038/s41467-023-37424-w)
Supplement: Supplementary file 3 — Source Data [file 41467_2023_37424_MOESM3_ESM.xls]

## Sheet: Figure 1b
Figure 1b
- -	+ -	- +	+ +
2.06	10.7	8.33	14.9
2.93	9.92	8	14.6

## Sheet: Figure 1c
Figure 1c
- -	+ -	- +	+ +
7.44	26.2	13.1	26
8.16	25.8	12.5	28.3

## Sheet: Figure 1d
Figure 1d
- - -	- - 1	- - 10	- - 102	- - 103	+ - -	+ - 1	+ - 10	+ - 102	+ - 103	+ + -	+ + 1	+ + 10	+ + 102	+ + 103
0	0	0	0	0	674.343	1056.15	2251.39	1907.82	1695.52	1478.13	1726.99	1853.44	2375.21	2358.64
0	0	0	0	0	696.888	1212.29	1436.33	2103.24	2671.81	1334.89	1820.99	1914.89	2329.74	1934.51
0	0	0	0	0	609.114	1067.11	2513.55	4857.55	4707.61	1424.87	1721.13	2039.71	2605.74	3054.63

## Sheet: Figure 1e
Figure 1e
+ -	0.1	1	10	102
1038.74	1052.57	981.426	813.674	1070.84
1001.77	824.456	867.078	774.548	1066.64
980.206	930.456	898.562	680.16	1091.65

## Sheet: Figure 1f
Figure 1f
+ -	0.1	1	10	102
144.68	207.856	205.778	155.174	150.116
156.08	179.774	169.686	141.406	161.212
135.356	154.32	146.392	126.044	144.494

## Sheet: Figure 1g
Figure 1g
- -	.05 -	.05 +	.5 -	.5 +	5 -	5 +
9.375	165.408	448.523	451.581	783.869	1200.84	1675.41
3.125	181.584	381.031	433.54	860.833	1095.83	1630.78

## Sheet: Figure 1h
Figure 1h
- -	+ -	- +	+ +
20632	18185	15968	9974
23473	19606	9467	9556

## Sheet: Figure 2c left
Figure 2c left
				Mean
Pre-IL-2	13.705	38.575	48.26	33.5133
Visit 10	12.79	33.98	49.98	32.25

## Sheet: Figure 2c right
Figure 2c right
				Mean
Pre-IL-2	0.046323	0.072135	0.073355	0.063938
Visit 10	0.042719	0.060484	0.088465	0.063889

## Sheet: Figure 2d left
Figure 2d left
							Mean
Pre-IL-2	16.86	31.645	52.145	31.185	45.95	51	38.1308
Visit 10	33.015	50.705	60.445	59.255	50.985	57.26	51.1956

[truncated: 14 more sheets: Figure 2d right, Figure 3b left, Figure 3b right, Figure 4b, Figure 4e, Figure S1b, Figure S1c, Figure S1d, Figure S2a left, Figure S2a centre, Figure S2a right, Figure S2b left, Figure S2b right, Figure S8b]
